# Supplementary material for: Behavioral and Sensory Deficits Associated with Dysfunction of GABAergic System in a Novel shank2-Deficient Zebrafish Model
Source: Int J Mol Sci. 2023 Jan 22;24(3):2208. doi: 10.3390/ijms24032208 (PMC9916955; doi:10.3390/ijms24032208)
Supplement: Supplementary file 1 [file ijms-24-02208-s001.zip]

Archive with 1 entries (1 files):
- ijms-2089296-supplementary.pdf
